# Supplementary material for: Understanding the Role of Yeast Yme1 in Mitochondrial Function Using Biochemical and Proteomics Analyses
Source: Int J Mol Sci. 2022 Nov 8;23(22):13694. doi: 10.3390/ijms232213694 (PMC9694332; doi:10.3390/ijms232213694)
Supplement: Supplementary file 1 [file ijms-23-13694-s001.zip]

Archive with 2 entries (2 files):
- Supplementry_Table_S1.xlsx
- Supplementry_Table_S2.xlsx
