# Supplementary material for: Understanding the Role of Yeast Yme1 in Mitochondrial Function Using Biochemical and Proteomics Analyses
Source: Int J Mol Sci. 2022 Nov 8;23(22):13694. doi: 10.3390/ijms232213694 (PMC9694332; doi:10.3390/ijms232213694)
Supplement: Supplementary file 1 [file ijms-23-13694-s001.zip › Supplementry_Table_S1.xlsx]

## Sheet: UP_regulated
Supplementary Table S1. Proteins identified by mass spectrometry to be significantly increased in relative abundance or only identified in Δyme1 mitochondria
Systematic name	Standard name	Fold change	adj.pvalue	location	Function
Q0115	BI3	Only found in Δyme1	0	mitochondria	mRNA processing
YBR046C	ZTA1	Only found in Δyme1	0	cytosol; nucleus	oxidative stress response
YDL072C	YET3	Only found in Δyme1	0	ER	unknown
YDR171W	HSP42	Only found in Δyme1	0	cytosol	protein folding
YDR196C	CAB5	Only found in Δyme1	0	mitochondria; ER; cytosol; nucleus	coenzyme A biosynthesis
YDR236C	FMN1	Only found in Δyme1	0	cytosol	FMN biosynthesis
YDR246W	TRS23	Only found in Δyme1	0	ER & Golgi	ER-Golgi vesicle transport
YEL060C	PRB1	Only found in Δyme1	0	vacuole	pexophagy
YER091C	MET6	Only found in Δyme1	0	cytosol	methionine biosynthesis
YGL150C	INO80	Only found in Δyme1	0	nucleus	chromatin remodeling
YGR119C	NUP57	Only found in Δyme1	0	nucleus	protein import
YHL032C	GUT1	Only found in Δyme1	0	cytosol	glyerol metabolism
YHR077C	NMD2	Only found in Δyme1	0	cytosol	mRNA processing
YHR099W	TRA1	Only found in Δyme1	0	nucleus	transcription regulation
YLR099C	ICT1	Only found in Δyme1	0	cytosol	phosphatidic acid biosynthesis
YLR168C	UPS2	Only found in Δyme1	0	mitochondria	lipid metabolic process
YLR356W	ATG33	Only found in Δyme1	0	mitochondria	mitochondrial autophagy
YML101C	CUE4	Only found in Δyme1	0	ER	unknown
YML103C	NUP188	Only found in Δyme1	0	nucleus	nuclear transport
YMR281W	GPI12	Only found in Δyme1	0	ER	GPI anchor biosynthesis
YOL129W	VPS68	Only found in Δyme1	0	vacuole	unknown
YOR316C	COT1	Only found in Δyme1	0	vacuole	transmembrane transporter
YOR382W	FIT2	Only found in Δyme1	0	cell wall; vacuole	siderophore transport
YPL045W	VPS16	Only found in Δyme1	0	vacuole	Golgi-endosome transport
YNL121C	TOM70	25.4253	6.23e-05	mitochondria	transmembrane transport
YHR162W	MPC2	19.1161	6.23e-05	mitochondria	pyruvate transport
YLR193C	UPS1	16.278	0.000467465	mitochondria	lipid metabolic process
YBL057C	PTH2	10.0144	0.000208022	mitochondria	protein degradation
YOR147W	MDM32	6.03227	0.000188152	mitochondria	mitochondrion organization
YLR090W	XDJ1	4.3239	0.000208022	mitochondria	transmembrane transport
YKL120W	OCA1	4.05325	0.000813452	mitochondria	transmembrane transport
YOR045W	TOM6	3.46769	0.000927572	mitochondria	protein transport
YDR538W	PAD1	3.36794	0.0294536	cytosol	cofactor metabolic process
YPL154C	PEP4	3.28697	0.000307704	vacuole	protein degradation
YER073W	ALD5	3.16347	0.000951991	mitochondria	acetate biosythesis
YIL114C	POR2	3.07939	0.000321368	mitochondria	transmembrane transport
YBR286W	APE3	2.89736	0.000490885	vacuole	protein degradation
YJL112W	MDV1	2.83586	0.0001709	mitochondria	mitochondrial fission
YDR185C	UPS3	2.74783	0.00366046	mitochondria	mitochondrion organization
YER103W	SSA4	2.60029	0.0259894	cytosol	transmembrane transport
YGR243W	MPC3	2.5629	0.000281413	mitochondria	transmembrane transport
YLR355C	ILV5	2.50521	0.00326959	mitochondria	mitochondrion genome maintenance
YKL103C	APE1	2.42391	0.00259383	vacuole	metalloaminopeptidase
YLR220W	CCC1	2.4208	0.0272834	vacuole	transmembrane transport
YGR235C	MIC26	2.35018	0.00351913	mitochondria	mitochondrion organization
YKL087C	CYT2	2.33516	0.00299749	mitochondria	electron transport
YIL070C	MAM33	2.25485	0.000813452	mitochondria	ribosome assembly
YEL013W	VAC8	2.254	0.00423731	vacuole	vesicle organization
YLR089C	ALT1	2.15765	0.000246393	mitochondria	amino acid metabolic process
YOL081W	IRA2	2.12538	0.0121646	cytosol	enzyme regulator
YPL235W	RVB2	2.11947	0.0596379	nucleus; cytosol	rRNA processing
YJL066C	MPM1	2.07627	0.00506418	mitochondria	unknown
YKL029C	MAE1	2.05716	0.00025731	mitochondria	pyruvate metabolic process
YOR221C	MCT1	2.0317	0.000639182	mitochondria	lipid metabolic process
YPR010C-A	MIN8	2.02031	0.0373947	mitochondria	unknown
YHR208W	BAT1	1.94789	0.00172007	mitochondria	amino acid metabolic process
YNL071W	LAT1	1.92828	0.0005869	mitochondria	cofactor metabolic process
YOL009C	MDM12	1.92453	0.00540292	mitochondria	ER tethering
YHL021C	AIM17	1.87196	0.00276663	mitochondria	mitochondrion organization
YOR374W	ALD4	1.86417	0.00380179	mitochondria	cofactor metabolic process
YER031C	YPT31	1.85722	0.0416825	golgi	vesicle-mediated transport
YDL174C	DLD1	1.83373	0.00080376	mitochondria	carbohydrate metabolic process
YHR028C	DAP2	1.82041	0.0363737	vacuole	protein processing
YJL082W	IML2	1.80678	0.0227724	cytosol	inclusion bodies clearance
YLL029W	FRA1	1.80357	0.00109021	cytosol	iron regulon transcription regultion
YDR481C	PHO8	1.79479	0.0361235	vacuole	protein dephosphorylation
YDR234W	LYS4	1.79012	0.00351913	mitochondria	lysine biosynthesis
YER004W	FMP52	1.78415	0.0220882	mitochondria	unknown
YJL143W	TIM17	1.78364	0.0617645	mitochondria	protein translocation
YMR038C	CCS1	1.77549	0.0244308	cytosol	ion transport
YLR142W	PUT1	1.77477	0.00386077	mitochondria	amino acid metabolic process
YLL006W	MMM1	1.76986	0.00517838	ER	transmembrane transport
YFR002W	NIC96	1.75079	0.0546651	nucleus	ribosomal subunit export
YMR282C	AEP2	1.74699	0.0244732	mitochondria	translation initiation
YGL092W	NUP145	1.7083	0.0481209	nucleus	DNA repair
YOR330C	MIP1	1.70227	0.0272834	mitochondria	DNA replication
YIL111W	COX5B	1.69967	0.00884538	mitochondria	electron transport
YOR037W	CYC2	1.69508	0.00128217	mitochondria	oxidoreductase
YML001W	YPT7	1.68925	0.0141706	mitochondria; vacuole	vacuole inheritance
YGL018C	JAC1	1.66859	0.0171874	mitochondria	iron-sulfur cluster assembly
YAL010C	MDM10	1.65075	0.0430649	mitochondria	transmembrane transport
YNL100W	MIC27	1.64752	0.0147305	mitochondria	cristae formation
YOR090C	PTC5	1.64573	0.00186551	mitochondria	protein dephosphorylation
YPR134W	MSS18	1.63857	0.0357263	mitochondria; cytosol	RNA splicing
YNR017W	TIM23	1.63667	0.0551871	mitochondria	transmembrane transporter
YPL083C	SEN54	1.61644	0.00434554	mitochondria	tRNA processing
YJR016C	ILV3	1.60464	0.00681681	mitohcondria	amino acid metabolic process
YPR116W	RRG8	1.59977	0.0706507	mitochondria	unknown
YPL199C	N/A	1.58773	0.0273471	cytosol	unknown
YLR348C	DIC1	1.58229	0.000226257	mitochondria	transmembrane transporter
YMR060C	SAM37	1.58225	0.00434554	mitochondria	transmembrane transporter
YDR033W	MRH1	1.57713	0.0389898	plasma membrane	unknown
YOR271C	FSF1	1.54179	0.000325522	mitochondria	unknown
YCL004W	PGS1	1.53236	0.00191994	mitochondria	lipid metabolic process
YCL064C	CHA1	1.5319	0.0311038	mitochondria	amino acid metabolic process
YNL169C	PSD1	1.52793	0.0122868	mitochondria	phosphatidylcholine biosynthetic process
YOR211C	MGM1	1.52432	0.000619292	mitochondria	membrane fusion
YBR074W	PFF1	1.52106	0.0672916	vacuole	unknown
YOR020W-A	MCO10	1.51864	0.0516795	mitochondria	unknown
YMR108W	ILV2	1.51074	0.0154206	mitochondria	amino acid metabolic process
YHR117W	TOM71	1.50911	0.00654299	mitochondria	protein transporter
YHR042W	NCP1	1.50489	0.0288567	mitochondria	ergosterol biosynthesis
YIL022W	TIM44	1.50385	0.00740027	mitochondria	transmembrane transporter
