# Supplementary material for: Understanding the Role of Yeast Yme1 in Mitochondrial Function Using Biochemical and Proteomics Analyses
Source: Int J Mol Sci. 2022 Nov 8;23(22):13694. doi: 10.3390/ijms232213694 (PMC9694332; doi:10.3390/ijms232213694)
Supplement: Supplementary file 1 [file ijms-23-13694-s001.zip › Supplementry_Table_S2.xlsx]

## Sheet: Supplementry_table_2
Supplementary Table S2. Proteins identified by mass spectrometry to be significantly decreased in relative abundance or totally absent from Δyme1 mitochondria
Systematic name	Standard name	Fold change	adj.pvalue	location	Function																				adj.pvalue	location	Function
YAL035W	FUN12	Only found in WT	0	ribosome	translation initiation																				0	cytosol	cytoskeleton organization
YAL036C	RBG1	Only found in WT	0	ribosome	translation																				0	cytosol	tRNA methylation
YBR011C	IPP1	Only found in WT	0	cytosol; nucleus	inorganic diphosphatase																				0	cytosol	purine nucleotide biosynthesis
YBR056W	MRX18	Only found in WT	0	mitochondria	putative glycoside hydrolase																				0	mitochondria; cytosol	amino acid metabolism
YBR112C	CYC8	Only found in WT	0	nucleus	regulate transcription from RNA polymerase II																				0	ER	lipid metabolic process
YBR164C	ARL1	Only found in WT	0	Golgi	Golgi network organization																				0	plasma membrane	transmembrane transporter
YBR249C	ARO4	Only found in WT	0	nucleus; cytosol	aromatic amino acid biosynthesis																				0	cytosol; ER	unknown
YCL014W	BUD3	Only found in WT	0	bud neck; plasma membrane	cell budding in mitotic cycle																				0	nucleus	ribosome biosynthesis
YCR008W	SAT4	Only found in WT	0	mitochondria	mitotic cell cycle transition																				0	Golgi	Golgi network organization
YCR021C	HSP30	Only found in WT	0	plasma membrane	regulate ion transport in response to stress																				0	cytosol	aromatic amino acid catabolism
YCR030C	SYP1	Only found in WT	0	plasma membrane	cytoskeleton organization																				0	nucleus; cytosol	aromatic amino acid biosynthesis
YCR088W	ABP1	Only found in WT	0	cytosol	cytoskeleton organization																				0	mitochondria	mitochondrial organization
YDL014W	NOP1	Only found in WT	0	nucleus	rRNA processing																				0	plasma membrane	cytoskeleton organization
YDL029W	ARP2	Only found in WT	0	mitochondria	mitochondrial organization																				0	cytosol	protein targeting
YDL145C	COP1	Only found in WT	0	Golgi	ER-golgi vesicle transport																				0	cytosol; mitochondria	lipid metabolic process
YDL225W	SHS1	Only found in WT	0	bud neck; plasma membrane	cytokinesis																				0	ER	reticulophagy
YDR071C	PAA1	Only found in WT	0	cytosol	chromatin organization																				0	cytosol; plasma membrane	cytoskeleton organization
YDR074W	TPS2	Only found in WT	0	cytosol	trehalose synthesis																				0	bud neck; plasma membrane	cell budding in mitotic cycle
YDR158W	HOM2	Only found in WT	0	cytosol; nucleus; plasma membrane	methionine and threonine biosynthesis																				0	cytosol; plasma membrane	protein folding
YDR261C	EXG2	Only found in WT	0	cell wall	cell wall biogenesis																				0	cytosol; nucleus	establish and maintain cell polarity
YDR372C	VPS74	Only found in WT	0	Golgi	ER-golgi vesicle transport																				0	bud neck; plasma membrane	cytokinesis
YDR380W	ARO10	Only found in WT	0	cytosol	aromatic amino acid catabolism																				0	cytosol	translation initiation
YDR381W	YRA1	Only found in WT	0	nucleus	mRNA export from nucleus																				0	cytosol	unknown
YDR388W	RVS167	Only found in WT	0	cytosol; plasma membrane	cytoskeleton organization																				0	cytosol	phosphorylation
YDR477W	SNF1	Only found in WT	0	cytosol	protein phosphorylation																				0	cytosol	unknown
YDR507C	GIN4	Only found in WT	0	bud neck; cytosol	protein phosphorylation																				0	cytosol	cytoskeleton organization
YEL042W	GDA1	Only found in WT	0	Golgi	glycosylation																				0	Golgi	ER-Golgi vesicle transport
YER006W	NUG1	Only found in WT	0	nucleus	ribosome biosynthesis																				0	cytosol	cytoskeleton organization
YER020W	GPA2	Only found in WT	0	cytosol; plasma membrane; mitochondria	cell growth and signal transduction																				0	cytosol	lipid transport
YER036C	ARB1	Only found in WT	0	nucleus	ribosome biosynthesis																				0	nucleus	regulate transcription from RNA polymerase II
YER043C	SAH1	Only found in WT	0	cytosol	lipid homeostasis																				0	cytosol	translation initiation
YER044C	ERG28	Only found in WT	0	ER	lipid metabolic process																				0	cytosol; nucleus	mRNA transport
YER048C	CAJ1	Only found in WT	0	cytosol; plasma membrane	protein folding																				0	plasma membrane	cell wall biogenesis
YER052C	HOM3	Only found in WT	0	cytosol	methionine and threonine biosynthesis																				0	plasma membrane	lipid transport
YER090W	TRP2	Only found in WT	0	cytosol	tryptophan biosynthesis																				0	mitochondria	unknown
YER101C	AST2	Only found in WT	0	cytosol	protein targeting																				0	cytosol; ribosome	protein sorting and translocation
YER110C	KAP123	Only found in WT	0	nucleus	nuclear protein import																				0	vacuole	endosome-vacuole sorting
YER155C	BEM2	Only found in WT	0	cytosol; plasma membrane	cytosekelton organization																				0	endosome; clathrin vesicle coat	cytoskeleton organization; cytosolic transport
YER166W	DNF1	Only found in WT	0	plasma membrane	lipid transport																				0	ER	lipid metabolic process
YFL030W	AGX1	Only found in WT	0	mitochondria; cytosol	amino acid metabolism																				0	cell wall	cell wall biogenesis
YFL037W	TUB2	Only found in WT	0	cytosol	chromatid segregation																				0	mitochondria	unknown
YFR032C-A	RPL29	Only found in WT	0	ribosome	ribosomal assembly																				0	plasma membrane	ion transport
YGL047W	ALG13	Only found in WT	0	ER	lipid metabolic process																				0	ribosome	translation initiation
YGL062W	PYC1	Only found in WT	0	cytosol	carbohydrate metabolic process																				0	cytosol	pyrimidine salvage pathway
YGL126W	SCS3	Only found in WT	0	ER	lipid metabolic process																				0	cytosol	translational elongation
YGL137W	SEC27	Only found in WT	0	ER; Golgi	ER-golgi vesicle transport																				0	Golgi	glycosylation
YGL147C	RPL9A	Only found in WT	0	ribosome	ribosomal assembly																				0	bud neck; cytosol	protein phosphorylation
YGL195W	GCN1	Only found in WT	0	cytosol	translational elongation																				0	cytosol; plasma membrane; mitochondria	cell growth and signal transduction
YGL207W	SPT16	Only found in WT	0	nucleus	DNA replication																				0	cytosol	carbohydrate metabolic process
YGL245W	GUS1	Only found in WT	0	cytosol	tRNA aminoacylation																				0	ER	lipid metabolic process
YGR125W	VSB1	Only found in WT	0	vacuole	uptake and storage of arginine																				0	cytosol	GMP biosynthetic process
YGR177C	ATF2	Only found in WT	0	cytosol; mitochondria	lipid metabolic process																				0	cytosol	tRNA aminoacylation
YGR203W	YCH1	Only found in WT	0	cytosol; nucleus	dephosphorylation																				0	nucleus	rRNA processing
YGR241C	YAP1802	Only found in WT	0	bud neck; plasma membrane	Endocytosis																				0	cytosol; nucleus; plasma membrane	methionine and threonine biosynthesis
YHR016C	LSB3	Only found in WT	0	mitochondria; cytosol	cytoskeleton organization																				0	cytosol	methionine and threonine biosynthesis
YHR128W	FUR1	Only found in WT	0	cytosol	pyrimidine salvage pathway																				0	plasma membrane	regulate ion transport in response to stress
YHR158C	KEL1	Only found in WT	0	bud neck; plasma membrane	cell cycle regulation; cytokinesis; vesicle-mediated transport																				0	cytosol	protein folding
YHR161C	YAP1801	Only found in WT	0	bud neck; plasma membrane	Endocytosis; clathrin cage assembly																				0	plasma membrane	unknown
YHR193C	EGD2	Only found in WT	0	cytosol; ribosome	protein sorting and tanslocation																				0	cytosol; nucleus	inorganic diphosphatase
YHR201C	PPX1	Only found in WT	0	mitochondria; cytosol	inorganic polyphosphate catabolic process																				0	nucleus	nuclear protein import
YIL076W	SEC28	Only found in WT	0	ER; Golgi	ER-Golgi vesicle transport																				0	bud neck; plasma membrane	cell cycle regulation; cytokinesis; vesicle-mediated transport
YIL161W	N/A	Only found in WT	0	cytosol	unknown																				0	plasma membrane	phosphorylation
YJL136C	RPS21B	Only found in WT	0	ribosome	ribosomal assembly																				0	cytosol; vacuole	glycosylation
YJR007W	SUI2	Only found in WT	0	cytosol	translation initiation																				0	cytosol	cytoskeleton organization
YJR065C	ARP3	Only found in WT	0	plasma membrane	cytoskeleton organization																				0	mitochondria; cytosol	cytoskeleton organization
YJR076C	CDC11	Only found in WT	0	bud neck; plasma membrane	cytokinesis																				0	mitochondria	putative glycoside hydrolase
YJR096W	N/A	Only found in WT	0	cytosol	carbohydrate metabolic process																				0	cytosol	unknown
YJR125C	ENT3	Only found in WT	0	endosome; clathrin vesicle coat	cytoskeleton organization; cytosolic transport																				0	cytosol	carbohydrate metabolic process
YKL006W	RPL14B	Only found in WT	0	ribosome	ribosomal assembly																				0	cytosol; nucleus	carbohydrate metabolic process
YKL039W	PTM1	Only found in WT	0	plasma membrane	unknown																				0	nucleus; cytosol	unknown
YKL047W	ANR2	Only found in WT	0	cytosol; ER	unknown																				0	cytosol	histone chaperone
YKL080W	VMA5	Only found in WT	0	vacuole	transmembrane transporter																				0	ER; vacuole	lipid metabolic process
YKL203C	TOR2	Only found in WT	0	cytosol; plasma membrane; vacuole	phosphorylation																				0	nucleus	rRNA processing
YKR048C	NAP1	Only found in WT	0	cytosol	histone chaperone																				0	nucleus	ribosome biosynthesis
YKR057W	RPS21A	Only found in WT	0	ribosome	ribosomal assembly																				0	ER	glycosylation
YKR093W	PTR2	Only found in WT	0	plasma membrane; vacuole	transmembrane transporter																				0	cytosol	chromatin organization
YLL031C	GPI13	Only found in WT	0	ER	lipid metabolic process																				0	nucleus	phosphorylation; regulate phosphate and glycogen metabolism
YLL050C	COF1	Only found in WT	0	cytosol	cytoskeleton organization																				0	mitochondria; cytosol	inorganic polyphosphate catabolic process
YLR083C	EMP70	Only found in WT	0	vacuole	endosome-vacuole sorting																				0	cytosol	mRNA processing
YLR096W	KIN2	Only found in WT	0	plasma membrane	phosphorylation																				0	plasma membrane	unknown
YLR380W	CSR1	Only found in WT	0	cytosol	lipid transport																				0	plasma membrane; vacuole	transmembrane transporter
YLR388W	RPS29A	Only found in WT	0	ribosome	ribosomal assembly																				0	cytosol	mRNA stability
YLR413W	INA1	Only found in WT	0	plasma membrane	unknown																				0	cytosol	carbohydrate metabolic process
YLR429W	CRN1	Only found in WT	0	cytosol	cytoskeleton organization																				0	ribosome	translation
YLR454W	FMP27	Only found in WT	0	mitochondria	unknown																				0	nucleus	nuclear transport
YML017W	PSP2	Only found in WT	0	cytosol	mRNA processing																				0	ribosome	ribosomal assembly
YMR012W	CLU1	Only found in WT	0	cytosol	unknown																				0	ribosome	ribosomal assembly
YMR099C	N/A	Only found in WT	0	cytosol; nucleus	carbohydrate metabolic process																				0	ribosome	ribosomal assembly
YMR104C	YPK2	Only found in WT	0	nucleus	eisosome assembly																				0	ribosome	ribosomal assembly
YMR191W	SPG5	Only found in WT	0	cytosol	proteasome assembly																				0	ribosome	ribosomal assembly
YMR217W	GUA1	Only found in WT	0	cytosol	GMP biosynthetic process																				0	ribosome	ribosomal assembly
YMR235C	RNA1	Only found in WT	0	nucleus	nuclear transport																				0	ribosome	ribosomal assembly
YMR238W	DFG5	Only found in WT	0	plasma membrane	cell wall biogenesis																				0	ribosome	ribosomal assembly
YMR290C	HAS1	Only found in WT	0	nucleus	rRNA processing																				0	ribosome	ribosomal assembly
YNL016W	PUB1	Only found in WT	0	cytosol	mRNA stability																				0	cytosol; plasma membrane	cytoskeleton organization
YNL044W	YIP3	Only found in WT	0	ER; Golgi	ER-golgi vesicle transport																				0	cytosol	lipid homeostasis
YNL047C	SLM2	Only found in WT	0	plasma membrane	cytoskeleton organization																				0	mitochondria	mitotic cell cycle transition
YNL049C	SFB2	Only found in WT	0	ER; Golgi	ER-golgi vesicle transport																				0	ER	lipid metabolic process
YNL067W	RPL9B	Only found in WT	0	ribosome	ribosomal assembly																				0	ER; Golgi	ER-Golgi vesicle transport
YNL161W	CBK1	Only found in WT	0	cytosol; nucleus	establish and maintain cell polarity																				0	ER; Golgi	ER-Golgi vesicle transport
YNL189W	SRP1	Only found in WT	0	cytosol	nuclear import																				0	ER; Golgi	ER-Golgi vesicle transport
YNL209W	SSB2	Only found in WT	0	cytosol	ribosomal subunit export																				0	bud neck; plasma membrane	cytokinesis
YNL220W	ADE12	Only found in WT	0	cytosol	purine nucleotide biosynthesis																				0	bud neck; plasma membrane	cytoskeleton assembly
YNL243W	SLA2	Only found in WT	0	bud neck; plasma membrane	cytoskeleton assembly																				0	plasma membrane	cytoskeleton organization
YOL016C	CMK2	Only found in WT	0	cytosol	phosphorylation																				0	cytosol	protein phosphorylation
YOL130W	ALR1	Only found in WT	0	plasma membrane	transmembrane transporter																				0	cytosol	proteasome assembly
YOL139C	CDC33	Only found in WT	0	cytosol	translation initiation																				0	nucleus	DNA replication
YOL152W	FRE7	Only found in WT	0	plasma membrane	ion transport																				0	cytosol	nuclear import
YOR046C	DBP5	Only found in WT	0	cytosol; nucleus	mRNA transport																				0	ER	protein targeting
YOR093C	CMR2	Only found in WT	0	cytosol	unknown																				0	cytosol; ER; nucleus	protein targeting to ER
YOR099W	KTR1	Only found in WT	0	cytosol; vacuole	glycosylation																				0	cytosol	ribosomal subunit export
YOR103C	OST2	Only found in WT	0	ER	glycosylation																				0	cytosol	translation initiation
YOR152C	ATG40	Only found in WT	0	ER	reticulophagy																				0	plasma membrane	cytoskeleton organization
YOR181W	LAS17	Only found in WT	0	cytosol	cytoskeleton organization																				0	cytosol; plasma membrane; vacuole	phosphorylation
YOR182C	RPS30B	Only found in WT	0	ribosome	ribosomal assembly																				0	cytosol	trehalose synthesis
YOR239W	ABP140	Only found in WT	0	cytosol	tRNA methylation																				0	cytosol	tryptophan biosynthesis
YPL006W	NCR1	Only found in WT	0	ER; vacuole	lipid metabolic process																				0	cytosol	chromatid segregation
YPL031C	PHO85	Only found in WT	0	nucleus	phosphorylation; regulate phosphate and glycogen metabolism																				0	vacuole	transmembrane transporter
YPL107W	DPC25	Only found in WT	0	mitochondria	unknown																				0	Golgi	ER-Golgi vesicle transport
YPL119C	DBP1	Only found in WT	0	cytosol	tranlsation initiation																				0	vacuole	uptake and storage of arginine
YPL210C	SRP72	Only found in WT	0	cytosol; ER; nucleus	protein targeting to ER																				0	bud neck; plasma membrane	Endocytosis; clathrin cage assembly
YPL240C	HSP82	Only found in WT	0	cytosol	protein folding																				0	bud neck; plasma membrane	Endocytosis
YPL245W	N/A	Only found in WT	0	nucleus; cytosol	unknown																				0	cytosol; nucleus	dephosphorylation
YPR024W	YME1	Only found in WT	0	mitochondria	protein degradation																				0	ER; Golgi	ER-Golgi vesicle transport
YPR088C	SRP54	Only found in WT	0	ER	protein targeting																				0	mitochondria	protein degradation
YPR132W	RPS23B	Only found in WT	0	ribosome	ribosomal assembly																				0	nucleus	eisosome assembly
YPR160W	GPH1	Only found in WT	0	cytosol	carbohydrate metabolic process																				0	nucleus	mRNA export from nucleus
YLR395C	COX8	16.28	0.0197	mitochondria	electron transport																				0.0197	mitochondria	electron transport
YGL253W	HXK2	7.13	0.00205	cytosol; mitochondria; nucleus	carbohydrate metabolic process																				0.00205	cytosol; mitochondria; nucleus	carbohydrate metabolic process
YLL026W	HSP104	6.41	0.00181	cytosol; nucleus	chaperone for protein folding																				0.00181	cytosol; nucleus	chaperone for protein folding
YDL192W	ARF1	6.35	0.00181	Golgi	regulation of vesicle formation																				0.00181	Golgi	regulation of vesicle formation
YFL039C	ACT1	5.76	6.23e-05	cytosol	cytoskeleton structural constituent																				6.23e-05	cytosol	cytoskeleton structural constituent
YKR059W	TIF1	5.67	0.00129	cytosol	translation initiation																				0.00129	cytosol	translational initiation
YKR059W;YJL138C	TIF1; TIF2	5.67	0.00129	cytosol	translational initiation																				0.00129	cytosol	translation initiation
YNR035C	ARC35	5.43	0.000226	cytosol	cytoskeleton organization																				0.000226	cytosol	cytoskeleton organization
YDR119W-A	COX26	5.38	0.0136	mitochondria	electron transport																				0.0136	mitochondria	electron transport
YPL145C	KES1	5.27	0.000476	Golgi	lipid metabolic process																				0.000476	Golgi	lipid metabolic process
YBL029C-A	N/A	5.1	0.000476	plasma membrane	unknown																				0.000476	plasma membrane	unknown
YML028W	TSA1	4.93	0.00486	cytosol	redox homeostasis																				0.00486	cytosol	redox homeostasis
YMR186W	HSC82	4.88	0.000208	cytosol	protein folding																				0.000208	cytosol	protein folding
YGL206C	CHC1	4.87	0.000622	Golgi	golgi to endosome transport																				0.000622	Golgi	Golgi to endosome transport
YLR333C	RPS25A	4.86	0.00166	ribosome	ribosomal assembly																				0.00166	ribosome	ribosomal assembly
YOR222W	ODC2	4.8	0.000384	mitochondria	mitochondrial transport																				0.000384	mitochondria	mitochondrial transport
YMR079W	SEC14	4.7	0.00204	Golgi	golgi-plasma membrane vesicle transport																				0.00204	Golgi	Golgi-plasma membrane vesicle transport
YDR129C	SAC6	4.65	0.00277	cytosol	cytoskeleton organization																				0.00277	cytosol	cytoskeleton organization
YKL056C	TMA19	4.62	0.0326	cytosol; mitochondria	translation; regulate autophagy; oxidative stress response																				0.0326	cytosol; mitochondria	translation; regulate autophagy; oxidative stress response
YCL040W	GLK1	4.58	0.00179	cytosol	glycolysis																				0.00179	cytosol	glycolysis
YOR133W	EFT1	4.33	0.000897	cytosol	translation elongation																				0.000897	cytosol	translation elongation
YOR133W;YDR385W	EFT1; EFT2	4.33	0.000897	cytosol	translational elongation																				0.000897	cytosol	translational elongation
YLR249W	YEF3	4.24	0.000509	cytosol	translation elongation and termination																				0.000509	cytosol	translation elongation and termination
YNL014W	HEF3	4.24	0.000509	cytosol	translation elongation and termination																				0.000509	cytosol	translation elongation and termination
YBR079C	RPG1	4.17	0.0226	ribosome	translation initiation																				0.0226	ribosome	translation initiation
YDL084W	SUB2	4.08	0.00654	cytosol; nucleus	mRNA processing																				0.00654	cytosol; nucleus	mRNA processing
YLR354C	TAL1	3.9	0.000208	nucleus	cofactor metabolic process																				0.000208	nucleus	cofactor metabolic process
YDL022W	GPD1	3.78	0.00257	cytosol; peroxisome	NADH oxidation																				0.00257	cytosol; peroxisome	NADH oxidation
YIL069C	RPS24B	3.78	0.00459	ribosome	ribosomal assembly																				0.00459	ribosome	ribosomal assembly
YPL249C-A	RPL36B	3.7	0.00713	ribosome	ribosomal assembly																				0.00713	ribosome	ribosomal assembly
YIL109C	SEC24	3.62	0.00407	ER & Golgi	golgi transport																				0.00407	ER & Golgi	Golgi transport
YDL181W	INH1	3.61	0.0429	mitochondria	inhibit ATP hydrolysis																				0.0429	mitochondria	inhibit ATP hydrolysis
YIL105C	SLM1	3.59	0.000468	plasma membrane	cytoskeleton organization																				0.000468	plasma membrane	cytoskeleton organization
YNL287W	SEC21	3.5	0.0126	ER; Golgi	ER-golgi vesicle transport																				0.0126	ER; Golgi	ER-Golgi vesicle transport
YLR342W	FKS1	3.48	0.000897	cell wall; plasma membrane	carbohydrate metabolic process																				0.000897	cell wall; plasma membrane	carbohydrate metabolic process
YNL052W	COX5A	3.48	0.00878	mitochondria	electron transport																				0.00878	mitochondria	electron transport
YLR075W	RPL10	3.46	0.000226	ribosome	ribosomal assembly																				0.000226	ribosome	ribosomal assembly
YLL045C	RPL8B	3.42	6.98e-05	ribosome	ribosomal assembly																				6.98e-05	ribosome	ribosomal assembly
YDL055C	PSA1	3.39	0.00215	cytosol	glycosylation; cell wall biosynthesis																				0.00215	cytosol	glycosylation; cell wall biosynthesis
YIL052C	RPL34B	3.36	0.0448	ribosome	ribosomal assembly																				0.0448	ribosome	ribosomal assembly
YGR183C	QCR9	3.34	0.0443	mitochondria	electron transport																				0.0443	mitochondria	electron transport
YLR406C	RPL31A	3.33	0.000619	ribosome	translation																				0.000619	ribosome	translation
YLR293C	GSP1	3.28	0.00369	nucleus	rRNA processing																				0.00369	nucleus	rRNA processing
YBR222C	PCS60	3.27	0.00366	cytosol	oxalate catabolic process																				0.00366	cytosol	oxalate catabolic process
YGR266W	N/A	3.2	0.000257	mitochondria	unknown																				0.000257	mitochondria	unknown
YGL173C	XRN1	3.18	0.00851	cytosol; nucleus	mRNA processing																				0.00851	cytosol; nucleus	mRNA processing
YBR058C-A	TSC3	3.15	0.0211	ER	sphingolipid biosynthesis																				0.00506	cytosol	translation elongation
YEL034W	HYP2	3.15	0.00506	cytosol	translation elongation																				0.0211	ER	sphingolipid biosynthesis
YMR266W	RSN1	3.15	0.00127	plasma membrane	unknown																				0.00127	plasma membrane	unknown
YJL020C	BBC1	3.14	0.00205	cytosol	cytoskeleton organization																				0.00264	ER	ER-Golgi vesicle transport
YPR181C	SEC23	3.14	0.00264	ER	ER-golgi vesicle transport																				0.00205	cytosol	cytoskeleton organization
YCR002C	CDC10	3.13	0.00832	bud neck	cytokinesis																				0.00832	bud neck	cytokinesis
YOR204W;YNL112W	DED1; DBP2	3.12	0.000828	nucleus	mRNA processing																				0.000828	nucleus	mRNA processing
YOR369C	RPS12	3.1	0.00358	ribosome	ribosomal assembly																				0.00358	ribosome	ribosomal assembly
YHR107C	CDC12	3.07	0.0037	bud neck	cytokinesis																				0.0037	bud neck	cytokinesis
YER087C-B	SBH1	3.06	0.00907	ER	protein translocation																				0.00907	ER	protein translocation
YLR448W	RPL6B	3.02	0.00272	ribosome	ribosomal assembly																				0.00272	ribosome	ribosomal assembly
YLR367W	RPS22B	2.99	0.00832	ribosome	ribosomal assembly																				0.00832	ribosome	ribosomal assembly
YPL106C	SSE1	2.99	0.00266	cytosol; ribosome	protein folding																				0.00266	cytosol; ribosome	protein folding
YIL018W	RPL2B	2.98	0.000515	ribosome	ribosomal assembly																				0.000515	ribosome	ribosomal assembly
YGL030W	RPL30	2.95	0.0141	ribosome	ribosomal assembly																				0.0141	ribosome	ribosomal assembly
YLR305C	STT4	2.92	0.000257	mitochondria; plasma membrane	mitochondria oganization																				0.000257	mitochondria; plasma membrane	mitochondria organization
YHR001W-A	QCR10	2.9	0.000587	mitochondria	electron transport																				0.000587	mitochondria	electron transport
YDR342C;YHR094C;YDR345C;YNR072W;YEL069C;YJR158W;YDL245C	HXT7; HXT1; HXT3; HXT17; HXT13; HXT16; HXT15	2.89	0.000804	plasma membrane	hexose transmembrane transport																				0.000804	plasma membrane	hexose transmembrane transport
YKR018C	N/A	2.89	0.00627	cytosol; nucleus	unknown																				0.00627	cytosol; nucleus	unknown
YOL040C	RPS15	2.88	0.000336	ribosome	ribosomal assembly																				0.000336	ribosome	ribosomal assembly
YGR148C	RPL24B	2.86	0.00124	ribosome	ribosomal assembly																				0.00124	ribosome	ribosomal assembly
YBR086C	IST2	2.83	0.00259	ER; plasma membrane	ER organization; regulate lipid metabolic process																				0.00259	ER; plasma membrane	ER organization; regulate lipid metabolic process
YMR109W	MYO5	2.81	0.0274	cytosol; plasma membrane	endo- and exocytosis; actin cortical patch localization																				0.0274	cytosol; plasma membrane	endo- and exocytosis; actin cortical patch localization
YDR064W	RPS13	2.8	0.00135	ribosome	ribosomal assembly																				0.00135	ribosome	ribosomal assembly
YHR051W	COX6	2.79	6.39e-05	mitochondria	electron transport																				0.000468	ribosome	ribosomal assembly
YJR145C	RPS4A	2.79	0.000468	ribosome	ribosomal assembly																				0.00129	mitochondria	glycolysis
YMR205C	PFK2	2.79	0.00129	mitochondria	glycolysis																				6.39e-05	mitochondria	electron transport
YGL189C	RPS26A	2.78	0.00506	ribosome	ribosomal assembly																				0.00147	ribosome	ribosomal assembly
YLR061W	RPL22A	2.78	8.39e-05	ribosome	ribosomal assembly																				0.00506	ribosome	ribosomal assembly
YMR143W	RPS16A	2.78	0.00147	ribosome	ribosomal assembly																				8.39e-05	ribosome	ribosomal assembly
YMR318C	ADH6	2.77	0.00151	cytosol	alcohol metabolic process																				0.00151	cytosol	alcohol metabolic process
YNR016C	ACC1	2.76	0.000584	cytosol; ER; mitochondria	lipid metabolic process																				0.00191	ribosome	ribosomal assembly
YPL220W	RPL1A	2.76	0.00191	ribosome	ribosomal assembly																				0.000584	cytosol; ER; mitochondria	lipid metabolic process
YER165W	PAB1	2.75	0.034	cytosol	tranlsation initiation																				0.0163	cytosol	ribosomal assembly
YLR340W	RPP0	2.75	0.0163	cytosol	ribosomal assembly																				0.000468	ribosome	ribosomal assembly
YPL090C	RPS6A	2.75	0.000468	ribosome	ribosomal assembly																				0.034	cytosol	translation initiation
YLR264W	RPS28B	2.74	0.0359	ribosome	ribosomal assembly																				0.0359	ribosome	ribosomal assembly
YBR126W-A	MEO1	2.73	0.0246	ER	unknown																				0.0246	ER	unknown
YML009C	MRPL39	2.72	0.0133	mitochondria	ribosomal assembly																				0.0133	mitochondria	ribosomal assembly
YBR025C	OLA1	2.71	0.0168	cytosol	heat stress response																				0.0168	cytosol	heat stress response
YMR309C	NIP1	2.71	0.00772	cytosol	translation initiation																				0.00772	cytosol	translation initiation
YER074W-A	YOS1	2.7	0.00881	Golgi; ER	ER-golgi transport																				0.00881	Golgi; ER	ER-Golgi transport
YGL008C;YPL036W	PMA1; PMA2	2.69	0.00161	plasma membrane	proton transmembrane transport																				0.00161	plasma membrane	proton transmembrane transport
YJL166W	QCR8	2.68	0.000208	mitochondria	electron transport																				0.000208	mitochondria	electron transport
YOL120C	RPL18A	2.68	0.00181	ribosome	ribosomal assembly																				0.00181	ribosome	ribosomal assembly
YDR172W	SUP35	2.66	0.0487	cytosol	translation termination																				8.39e-05	ribosome	ribosomal assembly
YGL026C	TRP5	2.66	0.0258	cytosol; nucleus	tryptophan biosynthesis																				0.0258	cytosol; nucleus	tryptophan biosynthesis
YOR063W	RPL3	2.66	8.39e-05	ribosome	ribosomal assembly																				0.0487	cytosol	translation termination
YDR343C	HXT6	2.64	0.00489	mitochondria; plasma membrane	hexose transmembrane transport																				0.00489	mitochondria; plasma membrane	hexose transmembrane transport
YPR074C	TKL1	2.62	0.0197	cytosol	pentose-phosphate shunt																				0.0197	cytosol	pentose-phosphate shunt
YDR529C	QCR7	2.61	0.00018	mitochondria	electron transport																				0.00018	mitochondria	electron transport
YPR036W	VMA13	2.61	0.0162	vacuole	transmembrane transporter																				0.0162	vacuole	transmembrane transporter
YDR023W	SES1	2.6	0.0329	cytosol	tRNA aminoacylation																				0.0329	cytosol	tRNA aminoacylation
YOR086C	TCB1	2.6	0.000804	ER; mitochondria; plasma membrane	regulate phosphatidylinositol dephosphorylation; lipid transport																				0.000804	ER; mitochondria; plasma membrane	regulate phosphatidylinositol dephosphorylation; lipid transport
YDL067C	COX9	2.59	0.0454	mitochondria	electron transport																				0.0454	mitochondria	electron transport
YGR032W	GSC2	2.59	0.0075	prospore membrane	beta-glucan biosynthesis; spore wall assembly																				0.0153	ribosome	ribosomal assembly
YML063W	RPS1B	2.59	0.0153	ribosome	ribosomal assembly																				0.0075	prospore membrane	beta-glucan biosynthesis; spore wall assembly
YBR020W	GAL10	2.58	0.00143	cytosol	carbohydrate metabolic process																				0.00345	nucleus	protein targeting
YER019C-A	SBH2	2.58	0.00345	nucleus	protein targeting																				0.000897	ribosome	ribosomal assembly
YHR010W	RPL27A	2.58	0.000897	ribosome	ribosomal assembly																				0.00143	cytosol	carbohydrate metabolic process
YBR110W	ALG1	2.57	0.0106	ER	glycosylation																				0.00327	ribosome	ribosomal assembly
YGR157W	CHO2	2.57	0.0108	ER	lipid metabolic process																				0.0108	ER	lipid metabolic process
YJR123W	RPS5	2.57	0.00172	ribosome	ribosomal assembly																				0.0106	ER	glycosylation
YML072C	TCB3	2.57	0.00156	ER; mitochondria; plasma membrane	regulate phosphatidylinositol dephosphorylation; lipid transport																				0.00156	ER; mitochondria; plasma membrane	regulate phosphatidylinositol dephosphorylation; lipid transport
YPR102C	RPL11A	2.57	0.00327	ribosome	ribosomal assembly																				0.00172	ribosome	ribosomal assembly
YGL123W	RPS2	2.55	0.00699	ribosome	rRNA transport																				0.00699	ribosome	rRNA transport
YBL092W	RPL32	2.54	0.000587	ribosome	ribosomal assembly																				0.000587	ribosome	ribosomal assembly
YJR048W	CYC1	2.53	0.0197	mitochondria	electron transport																				0.0197	mitochondria	electron transport
YLR214W	FRE1	2.52	0.000333	plasma membrane	ion transport																				0.000333	plasma membrane	ion transport
YDL191W	RPL35A	2.51	0.0403	ribosome	ribosomal assembly																				0.0403	ribosome	ribosomal assembly
YDR178W	SDH4	2.5	0.00228	mitochondria	TCA cycle																				0.000534	ER; Golgi	glycosylation
YPL050C	MNN9	2.5	0.000534	ER; Golgi	glycosylation																				0.0027	plasma membrane	ion transport
YPR124W	CTR1	2.5	0.0027	plasma membrane	ion transport																				0.00228	mitochondria	TCA cycle
YKL006W	RPL14A	2.49	6.39e-05	ribosome	ribosomal assembly																				6.39e-05	ribosome	ribosomal assembly
YKL129C	MYO3	2.49	0.00121	cytosol; plasma membrane	endo- and exocytosis; actin cortical patch localization																				0.00277	ribosome	ribosomal assembly
YOL127W	RPL25	2.49	0.00277	ribosome	ribosomal assembly																				0.00121	cytosol; plasma membrane	endo- and exocytosis; actin cortical patch localization
YBL015W	ACH1	2.47	0.00057	cytosol; mitochondria	acetate metabolic process																				0.0097	mitochondria; ER	mitochondrial fission
YPL218W	SAR1	2.47	0.0097	mitochondria; ER	mitochondrial fission																				0.00057	cytosol; mitochondria	acetate metabolic process
YKL018C-A	MCO12	2.46	0.0133	cytosol	unknown																				0.0133	cytosol	unknown
YGR034W	RPL26B	2.45	0.00256	ribosome	ribosomal assembly																				0.0027	mitochondria	electron transport
YLR038C	COX12	2.45	0.0027	mitochondria	electron transport																				0.00256	ribosome	ribosomal assembly
YML067C	ERV41	2.44	0.00205	ER; Golgi	ER-golgi vesicle transport																				0.00205	ER; Golgi	ER-Golgi vesicle transport
YMR121C	RPL15B	2.44	0.00532	ribosome	ribosomal assembly																				0.00532	ribosome	ribosomal assembly
Q0045	COX1	2.43	0.0106	mitochondria	electron transport																				0.0106	mitochondria	electron transport
YKL196C	YKT6	2.43	0.0335	Golgi	Golgi vesicle transport																				0.0335	Golgi	Golgi vesicle transport
YJL080C	SCP160	2.42	0.0203	cytosol; ER; ribosome	mRNA localization																				0.0203	cytosol; ER; ribosome	mRNA localization
YCR031C	RPS14A	2.41	0.000333	ribosome	ribosomal assembly																				0.000468	ribosome	ribosomal assembly
YDR025W	RPS11A	2.41	0.000468	ribosome	ribosomal assembly																				0.000333	ribosome	ribosomal assembly
YPR091C	NVJ2	2.41	0.0071	ER; nucleus; vacuole	ceramide transfer; sterol metabolism; signalling																				0.0071	ER; nucleus; vacuole	ceramide transfer; sterol metabolism; signalling
YIL009W	FAA3	2.4	0.000619	plasma membrane	lipid metabolic process																				0.000619	plasma membrane	lipid metabolic process
YOR301W	RAX1	2.4	0.0147	bud neck	bud site selection																				0.0147	bud neck	bud site selection
YPL094C	SEC62	2.4	0.0151	ER	protein translocation																				0.000308	ribosome	ribosomal assembly
YPL131W	RPL5	2.4	0.000308	ribosome	ribosomal assembly																				0.0151	ER	protein translocation
YGL191W	COX13	2.39	0.000266	mitochondria	electron transport																				0.00909	ribosome	ribosomal assembly
YJL177W	RPL17B	2.39	0.00909	ribosome	ribosomal assembly																				0.00335	ribosome	ribosomal assembly
YNL302C	RPS19B	2.39	0.00335	ribosome	ribosomal assembly																				0.00335	ribosome	ribosomal assembly
YOL121C	RPS19A	2.39	0.00335	ribosome	ribosomal assembly																				0.000266	mitochondria	electron transport
YDR011W	SNQ2	2.38	0.00403	plasma membrane; mitochondria	transmembrane transporter																				0.00403	plasma membrane; mitochondria	transmembrane transporter
YLR081W;YIL170W;YFL011W;YOL156W;YJL219W;YJL214W	GAL2; HXT12; HXT10; HXT11; HXT9; HXT8	2.37	0.0122	plasma membrane	hexose transmembrane transport																				0.0122	plasma membrane	hexose transmembrane transport
YJL130C	URA2	2.35	0.0335	cytosol; mitochondria; plasma membrane	pyrimidine biosynthesis																				0.0335	cytosol; mitochondria; plasma membrane	pyrimidine biosynthesis
YOR212W	STE4	2.34	0.00129	plasma membrane	signal transducer activity																				0.00129	plasma membrane	signal transducer activity
YGR240C	PFK1	2.33	0.014	cytosol; mitochondria; vacuole	glycolysis																				0.0252	ribosome	ribosomal assembly
YOR167C	RPS28A	2.33	0.0252	ribosome	ribosomal assembly																				0.014	cytosol; mitochondria; vacuole	glycolysis
YNL064C	YDJ1	2.31	0.00846	cytosol	protein folding																				0.00846	cytosol	protein folding
YNL096C	RPS7B	2.3	0.00366	ribosome	ribosomal assembly																				0.00366	ribosome	ribosomal assembly
YBR084C-A	YPL19A	2.29	0.00366	ribosome	ribosomal assembly																				0.00327	ribosome	ribosomal assembly
YDL082W	RPL13A	2.29	0.00327	ribosome	ribosomal assembly																				0.00391	ribosome	rRNA processing
YDR155C	CPR1	2.29	0.000897	nucleus; mitochondria	proline isomerization; histone deacetylation; ascospore formation																				0.00601	nucleus; cytosol	carbohydrate metabolic process
YER133W	GLC7	2.29	0.00601	nucleus; cytosol	carbohydrate metabolic process																				0.000897	nucleus; mitochondria	proline isomerization; histone deacetylation; ascospore formation
YGR285C	ZUO1	2.29	0.00391	ribosome	rRNA processing																				0.00366	ribosome	ribosomal assembly
YKL141W	SDH3	2.29	0.000266	mitochondria	TCA cycle; transmembrane transporter																				0.000266	mitochondria	TCA cycle; transmembrane transporter
YNL087W	TCB2	2.28	0.00469	ER	lipid metabolic process																				0.000924	ER; Golgi; mitochondria	lipid metabolic process
YPR113W	PIS1	2.28	0.000924	ER; Golgi; mitochondria	lipid metabolic process																				0.00469	ER	lipid metabolic process
YGR281W	YOR1	2.27	0.00406	plasma membrane	transmembrane transporter																				0.00406	plasma membrane	transmembrane transporter
YCL001W	RER1	2.26	0.0442	ER; Golgi; vacuole	ER-golgi vesicle transport																				0.0442	ER; Golgi; vacuole	ER-Golgi vesicle transport
YLL041C	SDH2	2.25	6.23e-05	mitochondria	TCA cycle																				6.23e-05	mitochondria	TCA cycle
YAL005C;YBL075C	SSA1; SSA3	2.24	0.00222	cytosol	protein folding																				0.000699	ribosome	ribosomal assembly
YKL081W	TEF4	2.24	0.00384	cytosol; ribosome; mitochondria	translation elongation																				0.00384	cytosol; ribosome; mitochondria	translation elongation
YML073C	RPL6A	2.24	0.000699	ribosome	ribosomal assembly																				0.00222	cytosol	protein folding
YDR032C	PST2	2.23	0.00734	mitochondria	NAD(P)H:quinone oxidoreductase																				0.00734	mitochondria	NAD(P)H:quinone oxidoreductase
YAL038W	CDC19	2.21	0.00187	cytosol	glycolysis																				0.0147	plasma membrane	unknown
YBR244W	GPX2	2.21	0.0257	cytosol; nucleus	oxidative stress response																				0	cytosol; nucleus	deoxytibonucleotide biosynthetic process
YCR012W	PGK1	2.21	0.000311	cytosol; mitochondria; plasma membrane	carbohydrate metabolic process																				0.000311	cytosol; mitochondria; plasma membrane	carbohydrate metabolic process
YJL026W	RNR2	2.21	0.0124	cytosol; nucleus	deoxytibonucleotide biosynthetic process																				0.0257	cytosol; nucleus	oxidative stress response
YOR161C	PNS1	2.21	0.0147	plasma membrane	unknown																				0.00187	cytosol	glycolysis
YLR304C	ACO1	2.2	0.00057	mitochondria	TCA cycle																				0.0182	ER; plasma membrane	signal transduction; phospholipid translocation
YNL323W	LEM3	2.2	0.0182	ER; plasma membrane	signal transduction; phospholipid translocation																				0.00057	mitochondria	TCA cycle
YPL048W	CAM1	2.19	0.0112	cytosol; nucleus	translational elongation, translational termination																				0.0112	cytosol; nucleus	translational elongation, translational termination
YER177W	BMH1	2.18	0.00408	cytosol; nucleus	DNA damage checkpoint, mitotic spindle orientation checkpoint																				0.0328	cytosol; mitochondria	tRNA processing
YGR169C	PUS6	2.18	0.0328	cytosol; mitochondria	tRNA processing																				0.00408	cytosol; nucleus	DNA damage checkpoint, mitotic spindle orientation checkpoint
YPL271W	ATP15	2.18	0.000635	mitochondria	ATP synthase																				0.000635	mitochondria	ATP synthase
YER125W	RSP5	2.17	0.0314	cytosol; mitochondria; nucleus	protein ubiquitination																				0.0314	cytosol; mitochondria; nucleus	protein ubiquitination
YPR021C	AGC1	2.17	0.00313	mitochondria	transmembrane transporter																				0.00313	mitochondria	transmembrane transporter
YNR037C	RSM19	2.16	0.000266	mitochondria	ribosomal assembly																				0.000266	mitochondria	ribosomal assembly
YGL055W	OLE1	2.15	0.00103	ER	lipid metabolic process																				0.00414	plasma membrane	transmembrane transporter
YKL094W	YJU3	2.15	0.00227	cytosol; ER; mitochondria; plasma membrane	lipid metabolic process																				0.00103	ER	lipid metabolic process
YKL217W	JEN1	2.15	0.00414	plasma membrane	transmembrane transporter																				0.00227	cytosol; ER; mitochondria; plasma membrane	lipid metabolic process
YDR115W	MRX14	2.13	0.00876	mitochondria	ribosomal assembly																				0.00876	mitochondria	ribosomal assembly
YDR377W	ATP17	2.12	0.0187	mitochondria	ATP synthase																				0.00057	cytosol	ribosomal assembly
YMR246W	FAA4	2.12	0.0459	cytosol; plasma membrane	lipid metabolic process																				0.0459	cytosol; plasma membrane	lipid metabolic process
YPL198W	YPL7A	2.12	0.00057	cytosol	ribosomal assembly																				0.0187	mitochondria	ATP synthase
YBR191W	RPL21A	2.1	0.00435	ribosome	ribosomal assembly																				0.00435	ribosome	ribosomal assembly
YDL078C	MDH3	2.1	0.0044	cytosol	glyoxylate cycle																				0.00254	ER	lipid metabolic process
YDR062W	LCB2	2.1	0.00254	ER	lipid metabolic process																				0.0044	cytosol	glyoxylate cycle
YOR100C	CRC1	2.09	0.00404	mitochondria	transmambrane transporter																				0.00404	mitochondria	transmembrane transporter
YDR040C;YDR039C;YDR038C	ENA1; ENA2; ENA5	2.08	0.00102	plasma membrane	ion transport																				0.00102	plasma membrane	ion transport
YDR120C	TRM1	2.08	0.0458	mitochondria; nucleus	tRNA processing																				0.0106	plasma membrane	cytoskeleton organization
YGL231C	EMC4	2.08	0.00614	ER	protein folding																				0.00614	ER	protein folding
YIL118W	RHO3	2.08	0.0106	plasma membrane	cytoskeleton organization																				0.0458	mitochondria; nucleus	tRNA processing
YKL180W	RPL17A	2.08	0.00974	ribosome	ribosomal assembly																				0.00974	ribosome	ribosomal assembly
YOR007C	SGT2	2.08	0.00853	cytosol	mediate post-translational insertion of ER membrane protein																				0.00853	cytosol	mediate post-translational insertion of ER membrane protein
YGL103W	RPL28	2.07	0.00205	ribosome	ribosomal assembly																				0.00205	ribosome	ribosomal assembly
YGR155W	CYS4	2.07	0.0362	cytosol	cysteine biosynthesis																				0.0362	cytosol	cysteine biosynthesis
YPR156C	TPO3	2.07	0.00524	plasma membrane; vacuole	Spermine transmembrane transporter																				0.00524	plasma membrane; vacuole	Spermine transmembrane transporter
YGR162W	TIF4631	2.06	0.0335	cytosol	translational initiation																				0.0335	cytosol	translational initiation
YPR122W	AXL1	2.06	0.0201	bud neck	maturation of mating pheromone																				0.0201	bud neck	maturation of mating pheromone
YBR019C	GAL10	2.05	0.0026	cytosol	carbohydrate metabolic process																				0.00869	cytosol	unknown
YPL225W	N/A	2.05	0.00869	cytosol	unknown																				0.0026	cytosol	carbohydrate metabolic process
YBL069W	AST1	2.04	0.0116	Golgi; plasma membrane	protein targeting																				0.0116	Golgi; plasma membrane	protein targeting
YFR044C	DUG1	2.03	0.00425	cytosol; mitochondria	glutathione degradation																				0.00425	cytosol; mitochondria	glutathione degradation
YHR005C	GPA1	2.03	0.0067	plasma membrane	mating pheromone signal transduction																				0.0067	plasma membrane	mating pheromone signal transduction
YBL030C	PET9	2.02	0.00366	mitochondria	ATP/ADP carrier																				0.039	ER	glycosylation
YGL022W	STT3	2.02	0.039	ER	glycosylation																				0.00366	mitochondria	ATP/ADP carrier
YDR086C	SSS1	2.01	0.00692	ER; nucleus	protein transmembrane transport																				0.00552	cytosol	protein folding
YLL024C	SSA2	2.01	0.00552	cytosol	protein folding																				0.00692	ER; nucleus	protein transmembrane transport
YLR044C	PDC1	2	0.00358	cytosol; nucleus	carbohydrate metabolic process																				0.0351	ER & Golgi	ER-Golgi vesicle transport
YNR026C	SEC12	2	0.0351	ER & Golgi	ER-golgi vesicle transport																				0.00358	cytosol; nucleus	carbohydrate metabolic process
YHR174W	ENO2	1.99	0.00335	mitochondria; vacuole	glycolytic process																				0.00335	mitochondria; vacuole	glycolytic process
YIL133C	RPL16A	1.99	0.00489	ribosome	ribosomal assembly																				0.00489	ribosome	ribosomal assembly
YKL073W	LHS1	1.99	0.00853	ER	protein folding and translocation																				0.00853	ER	protein folding and translocation
YDR099W	BMH2	1.98	0.0433	cytosol; nucleus	DNA replication origin binding																				0.0433	cytosol; nucleus	DNA replication origin binding
YER145C	FTR1	1.97	0.00922	plasma membrane	transmembrane transporter																				0.0187	mitochondria; plasma membrane	protein localization
YHR001W	OSH7	1.97	0.00402	ER	endo- and exocytosis; sterol metabolism																				0.00922	plasma membrane	transmembrane transporter
YMR212C	EFR3	1.97	0.0187	mitochondria; plasma membrane	protein localization																				0.00395	mitochondria	mitochondrial genome maintenance; transmembrane transport
YMR241W	YHM2	1.97	0.00395	mitochondria	mitochondrial genome maintance; transmembrane transport																				0.00402	ER	endo- and exocytosis; sterol metabolism
YDR091C	RLI1	1.96	0.00639	cytosol; nucleus	ribosome biosynthesis																				0.00757	ribosome	ribosomal assembly
YIL108W	N/A	1.96	0.0477	cytosol	unknown																				0.0172	plasma membrane	ascospore formation
YLR441C	RPS1A	1.96	0.00757	ribosome	ribosomal assembly																				0.0477	cytosol	unknown
YML052W	SUR7	1.96	0.0172	plasma membrane	ascospore formation																				0.00911	ER	signal peptide processing
YML055W	SPC2	1.96	0.00911	ER	signal peptide processing																				0.00639	cytosol; nucleus	ribosome biosynthesis
YDL212W	SHR3	1.95	0.00907	ER	protein folding																				0.00907	ER	protein folding
YER102W	RPS8B	1.95	0.041	ribosome	ribosomal assembly																				0.041	ribosome	ribosomal assembly
YGL187C	COX4	1.95	0.00266	mitochondria	electron transport																				0.00129	mitochondria	citrate/acetyl-CoA metabolism
YNR001C	CIT1	1.95	0.00129	mitcochondria	citrate/acetyl-CoA metabolism																				0.00266	mitochondria	electron transport
YCR034W	ELO2	1.94	0.0264	ER	lipid metabolic process																				0.0264	ER	lipid metabolic process
YGR198W	YPP1	1.93	0.00439	cytosol; plasma membrane	endocytosis																				0.00439	cytosol; plasma membrane	endocytosis
YGR234W	YHB1	1.93	0.00268	cytosol; mitochondria; nucleus	oxidative stress response																				0.00268	cytosol; mitochondria; nucleus	oxidative stress response
YER019W	ISC1	1.92	0.0128	ER; mitochondria	lipid metabolic process																				0.0225	cytosol	protein phosphorylation
YNL307C	MCK1	1.92	0.0225	cytosol	protein phosphorylation																				0.0128	ER; mitochondria	lipid metabolic process
YOR317W	FAA1	1.92	0.000321	ER; mitochondria	lipid transport																				0.000321	ER; mitochondria	lipid transport
YDL204W	RTN2	1.91	0.0216	cytosol; ER; nucleus	ER tubular network organization																				0.0216	cytosol; ER; nucleus	ER tubular network organization
YDR233C	RTN1	1.9	0.00259	ER; Golgi; mitochondria; plasma membrnae	ER tubular network organization																				0.00609	ribosome	ribosomal assembly
YJL102W	MEF2	1.9	0.0101	mitochondria	mitochondrial genome maintanance																				0.0101	mitochondria	mitochondrial genome maintenance
YOR096W	PRS7A	1.9	0.00609	ribosome	ribosomal assembly																				0.00259	ER; Golgi; mitochondria; plasma membrane	ER tubular network organization
YLR351C	NIT3	1.89	0.0098	cytosol	amide catabolic process																				0.0098	cytosol	amide catabolic process
YAL042W	ERV46	1.88	0.00365	ER; Golgi	ER-golgi vesicle transport																				0.00699	nucleus	nucleus organization
YKL212W	SAC1	1.88	0.015	ER; Golgi	lipid metabolic process																				0.00365	ER; Golgi	ER-Golgi vesicle transport
YLL023C	POM33	1.88	0.00699	nucleus	nucleus organization																				0.015	ER; Golgi	lipid metabolic process
YKL013C	ARC19	1.87	0.0359	cytosol	cytoskeleton organization																				0.0359	cytosol	cytoskeleton organization
YBR031W	RPL4A	1.86	0.00545	ribosome	ribosomal assembly																				0.00545	ribosome	ribosomal assembly
YLR229C	CDC42	1.86	0.00766	nucleus; plasma membrane; vacuole	cell polarity establishment																				0.00766	nucleus; plasma membrane; vacuole	cell polarity establishment
YGL080W	MPC1	1.84	0.000476	mitochondria	transmembrane transporter																				0.00766	ER	oxidoreductase
YLR314C	CDC3	1.84	0.0186	cytosol	cytokinesis																				0.0186	cytosol	cytokinesis
YML130C	ERO1	1.84	0.0398	ER	protein folding																				0.0182	ER	ER organization
YNL178W	RPS31	1.84	0.00619	ribosome	ribosomal assembly																				0.00619	ribosome	ribosomal assembly
YNL181W	PBR1	1.84	0.00766	ER	oxidoreductase																				0.000476	mitochondria	transmembrane transporter
YOR165W	SEY1	1.84	0.0182	ER	ER organization																				0.0398	ER	protein folding
YBR052C	RFS1	1.83	0.0219	cytosol; plasma membrane	unknown																				0.00486	cytosol; peroxisome	amino acid metabolism
YDR065W	RRG1	1.83	0.00385	mitochondria	unknown																				0.0057	vacuole	vacuolar fusion/transport
YDR379C-A	SDH6	1.83	0.0368	mitochondria	electron transport																				0.0368	mitochondria	electron transport
YDR508C	GNP1	1.83	0.0342	ER; mitochondria; plasma membrane	transmambrane transporter																				0.0342	ER; mitochondria; plasma membrane	transmembrane transporter
YFL004W	VTC2	1.83	0.0057	vacuole	vacuolar fusion/transport																				0.0173	mitochondria	transmembrane transporter
YJR077C	MIR1	1.83	0.0173	mitochondria	transmembrane transporter																				0.00385	mitochondria	unknown
YLR027C	AAT2	1.83	0.00486	cytosol; peroxisome	amino acid metabolism																				0.0219	cytosol; plasma membrane	unknown
YAL046C	BOL3	1.82	0.014	mitochondria	Fe-S cluster transfer																				0.0246	ER; Golgi	transmembrane transporter
YEL031W	SPF1	1.82	0.0246	ER; Golgi	transmembrane transporter																				0.0215	ER	transmembrane transporter
YLR378C	SEC61	1.82	0.0215	ER	transmembrane transporter																				0.000897	mitochondria; cytosol	TCA cycle
YML026C	RPS18B	1.82	0.00832	ribosome	ribosomal assembly																				0.00832	ribosome	ribosomal assembly
YPL262W	FUM1	1.82	0.000897	mitochondria; cytosol	TCA cycle																				0.014	mitochondria	Fe-S cluster transfer
YDL135C	RDI1	1.81	0.0103	cytosol	cytoskeleton organization																				0.00179	mitochondria	ATP synthase
YPR020W	ATP20	1.81	0.00179	mitochondria	ATP synthase																				0.0103	cytosol	cytoskeleton organization
YDR322C-A	Tim11	1.8	0.000813	mitochondria	ATP synthase																				0.00504	cytosol; nucleus	carbohydrate metabolic process
YHR104W	GRE3	1.8	0.00504	cytosol; nucleus	carbohydrate metabolic process																				0.0377	ER; Golgi	ER-Golgi vesicle transport
YKL170W	MRPL38	1.8	0.00161	mitochondria	ribosomal assembly																				0.0202	mitochondria	regulate mitochondrial DNA copy
YML012W	ERV25	1.8	0.0377	ER; Golgi	ER-golgi vesicle transport																				0.00691	ribosome	ribosomal assembly
YNL295W	MRX6	1.8	0.0202	mitochondria	regulate mitochondrial DNA copy																				0.00161	mitochondria	ribosomal assembly
YOR312C	RPL20B	1.8	0.00691	ribosome	ribosomal assembly																				0.000813	mitochondria	ATP synthase
YAL023C	PMT2	1.79	0.0101	ER	glycosylation																				0.0182	mitochondria; nucleus	mRNA processing
YGR192C	TDH3	1.79	0.00194	cytosol	glycolytic process																				0.00194	cytosol	glycolytic process
YML091C	RPM2	1.79	0.0182	mitochondria; nucleus	mRNA processing																				0.0101	ER	glycosylation
YOL147C	PEX11	1.79	0.0455	peroxisome	lipid metabolic process																				0.0455	peroxisome	lipid metabolic process
YCL043C	PDI1	1.78	0.0186	ER	protein folding																				0.00295	ER	unknown
YNR021W	N/A	1.78	0.00295	ER	unknown																				0.00471	mitochondria	transmembrane transporter
YOL077W-A	ATP19	1.78	0.00315	mitochondria	ATP synthase																				0.0186	ER	protein folding
YPR058W	YMC1	1.78	0.00471	mitochondria	transmembrane transporter																				0.00315	mitochondria	ATP synthase
YDL125C	HNT1	1.77	0.032	cytosol; nucleus	nucleotide metabolic process																				0.000308	mitochondria	TCA cycle
YER117W	RPL23B	1.77	0.0333	ribosome	ribosomal assembly																				0.0333	ribosome	ribosomal assembly
YKL148C	SDH1	1.77	0.000308	mitochondria	TCA cycle																				0.00277	mitochondria	ATP/ADP carrier
YMR056C	AAC1	1.77	0.00277	mitochondria	ATP/ADP carrier																				0.032	cytosol; nucleus	nucleotide metabolic process
YIL121W	QDR2	1.76	0.0406	plasma membrane	transmembrane transporter																				0.0406	plasma membrane	transmembrane transporter
YIR038C	GTT1	1.76	0.0222	ER; mitochondria	glutathione metabolism																				0.0222	ER; mitochondria	glutathione metabolism
YAL044W-A	BOL1	1.75	0.0114	mitochondria	Fe-S cluster bioeynthesis																				0.0114	mitochondria	Fe-S cluster biosynthesis
YBR159W	IFA38	1.75	0.00816	ER	lipid metabolic process																				0.00601	mitochondria	TCA cycle
YDR518W	EUG1	1.75	0.0321	ER	protein folding																				0.0321	ER	protein folding
YEL054C	RPL12A	1.75	0.00322	ribosome	ribosomal assembly																				0.00816	ER	lipid metabolic process
YOR136W	IDH2	1.75	0.00601	mitochondria	TCA cycle																				0.00322	ribosome	ribosomal assembly
YGR086C	PIL1	1.73	0.0038	mitochondria; plasma membrane; cytosol	endocytosis																				0.032	ER	protein folding
YJR088C	EMC2	1.73	0.032	ER	protein folding																				0.003	unknown	unknown
YMR130W	DPI35	1.73	0.003	unknown	unknown																				0.0038	mitochondria; plasma membrane; cytosol	endocytosis
YCL045C	EMC1	1.72	0.0297	ER	protein folding																				0.0297	ER	protein folding
YOR085W	OST3	1.72	0.00534	ER	glycosylation																				0.00534	ER	glycosylation
YIL027C	EMC5	1.71	0.0042	ER	protein folding																				0.0042	ER	protein folding
YJR085C	TMH11	1.71	0.0458	mitochondria	unknown																				0.0458	mitochondria	unknown
YOR274W	MOD5	1.71	0.0429	cytosol; mitochondria; nucleus	tRNA processing																				0.0429	cytosol; mitochondria; nucleus	tRNA processing
YIL039W	TED1	1.7	0.0152	ER	ER-Golgi vesicle transport																				0.0152	ER	ER-Golgi vesicle transport
YER050C	RSM18	1.69	0.0141	mitochondria	ribosomal assembly																				0.0116	cytosol; nucleus	pyridoxal phosphatase
YJR019C	TES1	1.69	0.00435	mitochondria; peroxisome	lipid metabolic process																				0.0141	mitochondria	ribosomal assembly
YOR131C	N/A	1.69	0.0116	cytosol; nucleus	pyridoxal phosphatase																				0.00435	mitochondria; peroxisome	lipid metabolic process
YBL045C	COR1	1.68	0.00425	mitochondria	electron transport																				0.00763	mitochondria	ribosomal assembly
YGL084C	GUP1	1.68	0.0368	ER; plasma membrane	lipid metabolic process																				0.00425	mitochondria	electron transport
YOR254C	SEC63	1.68	0.00487	ER; mitochondria	transmembrane transporter																				0.00487	ER; mitochondria	transmembrane transporter
YPR166C	MRP2	1.68	0.00763	mitochondria	ribosomal assembly																				0.0368	ER; plasma membrane	lipid metabolic process
YBR238C	N/A	1.67	0.0128	mitochondria	cellular respiration																				0.00057	mitochondria; cytosol	carbohydrate metabolic process
YDL004W	ATP16	1.67	0.00136	mitochondria	ATP synthase																				0.0253	mitochondria	unknown
YDR286C	MGP12	1.67	0.0253	mitochondria	unknown																				0.0128	mitochondria	cellular respiration
YKL152C	GPM1	1.67	0.00057	mitochondria; cytosol	carbohydrate metabolic process																				0.00136	mitochondria	ATP synthase
YFL005W	SEC4	1.65	0.00138	Golgi	golgi-plasma membrane vesicle transport																				0.0466	ribosome	ribosomal assembly
YHL015W	RPS20	1.65	0.00161	ribosome	ribosomal assembly																				0.00138	Golgi	Golgi-plasma membrane vesicle transport
YHL033C	RPL8A	1.65	0.0466	ribosome	ribosomal assembly																				0.00469	mitochondria	propionate metabolism
YPR002W	PDH1	1.65	0.00469	mitochondria	propionate metabolism																				0.00161	ribosome	ribosomal assembly
YGL012W	ERG4	1.64	0.0472	ER	ergosterol biosynthesis																				0.0472	ER	ergosterol biosynthesis
YIL125W	KGD1	1.64	0.00832	mitochondria	TCA cycle																				0.0186	ribosome	ribosomal assembly
YLR167W	RPS31	1.64	0.0186	ribosome	ribosomal assembly																				0.0132	mitochondria	electron transport
YPR191W	QCR2	1.64	0.0132	mitochondria	electron transport																				0.00832	mitochondria	TCA cycle
YNL241C	ZWF1	1.63	0.0198	cytosol	pentose-phosphate shunt																				0.0198	cytosol	pentose-phosphate shunt
YCR004C	YCP4	1.62	0.0396	mitochondria	unknown																				0.0246	ER	protein folding
YCR071C	IMG2	1.62	0.00882	mitochondira	ribosomal assembly																				0.0127	ER	phosphatidylcholine catabolism
YML048W	GSF2	1.62	0.0246	ER	protein folding																				0.0396	mitochondria	unknown
YML059C	NTE1	1.62	0.0127	ER	phosphatidylcholine catabolism																				0.00882	mitochondria	ribosomal assembly
YMR272C	SCS7	1.62	0.0476	ER	lipid metabolic process																				0.000592	mitochondria	transmembrane transporter
YPL134C	ODC1	1.62	0.000592	mitochondria	transmembrane transporter																				0.0476	ER	lipid metabolic process
YKL065C	YET1	1.61	0.0103	ER	unknown																				0.0103	ER	unknown
YBL098W	BNA4	1.6	0.0013	mitochondria	de novo NAD biosynthesis																				0.0013	mitochondria	de novo NAD biosynthesis
YIL043C	CBR1	1.6	0.00144	mitochondria; nucleus	tRNA wobble uridine modification																				0.00144	mitochondria; nucleus	tRNA wobble uridine modification
YKL085W	MDH1	1.59	0.00194	mitochondria	TCA cycle																				0.00194	mitochondria	TCA cycle
YEL051W	VMA8	1.58	0.0335	vacuole	transmembrane transporter																				0.0335	vacuole	transmembrane transporter
YLR048W	RPS0B	1.58	0.0313	ribosome	ribosomal assembly																				0.0313	ribosome	ribosomal assembly
YMR145C	NDE1	1.58	0.00146	mitochondria	ethanol fermentation; NADH oxidation																				0.0025	mitochondria	TCA cycle
YNL037C	IDH1	1.58	0.0025	mitochondria	TCA cycle																				0.00146	mitochondria	ethanol fermentation; NADH oxidation
YOL071W	SDH5	1.58	0.027	mitochondria	TCA cycle																				0.027	mitochondria	TCA cycle
YML024W	RPS17A	1.57	0.0374	ribosome	ribosomal assembly																				0.0374	ribosome	ribosomal assembly
YBR269C	SDH8	1.56	0.00885	mitochondria	ETC complex assembly																				0.00885	mitochondria	ETC complex assembly
YIL016W	SNL1	1.56	0.0374	mitochondria; nucleus; ER	protein folding and nuclear pore organization																				0.0374	mitochondria; nucleus; ER	protein folding and nuclear pore organization
YBR039W	ATP3	1.55	0.000924	mitochondria	ATP synthase																				0.000924	mitochondria	ATP synthase
YDL052C	SLC1	1.54	0.0327	ER	lipid metabolic process																				0.0327	ER	lipid metabolic process
YBR080C	SEC18	1.53	0.0429	Golgi	ER-Golgi vesicle transport																				0.0429	Golgi	ER-Golgi vesicle transport
YHR190W	ERG9	1.52	0.0332	ER	lipid metabolic process																				0.0332	ER	lipid metabolic process
YKL134C	#OCT1	1.51	0.036	mitochondria	protein processing																				0.036	mitochondria	protein processing
YPR183W	DPM1	1.51	0.0364	ER	glycosylation component production																				0.0364	ER	glycosylation component production
YML042W	CAT2	1.5	0.0343	mitochondria	carnitine metabolic process																				0.0343	mitochondria	carnitine metabolic process
